# Supplementary material for: Functional redundancy in tRNA dihydrouridylation
Source: Nucleic Acids Res. 2024 Apr 29;52(10):5880–94. doi: 10.1093/nar/gkae325 (PMC11162810; doi:10.1093/nar/gkae325)
Supplement: gkae325_Supplemental_Files [file gkae325_supplemental_files.zip]

Archive with 2 entries (2 files):
- Revised Supp Dus Bacillus subtilis For NAR final.docx
- Supdata2_newick.txt
