# Supplementary material for: Functional redundancy in tRNA dihydrouridylation
Source: Nucleic Acids Res. 2024 Apr 29;52(10):5880–94. doi: 10.1093/nar/gkae325 (PMC11162810; doi:10.1093/nar/gkae325)
Supplement: gkae325_Supplemental_Files [file gkae325_supplemental_files.zip › Supdata2_newick.txt]

(163_ECs4132_E_coli:0.0000,140_SDY_3437_S_dysenteriae:0.0000,(139_O3K_02665_E_coli:0.0000,(136_b3260_E_coli:0.0000,(105_NRG857_16175_E_coli:0.0000,(99_ECUMN_3734_E_coli:0.0000,(94_ECIAI39_3760_E_coli:0.0000,(84_SF3298_S_flexneri:0.0000,((154_ECL_04645_E_cloacae:0.0119,(182_KPHS_48010_K_pneumoniae:0.0081,91_EAE_04720_E_aerogenes:-0.0001):0.0126):0.0028,((175_STY3564_S_enterica:0.0000,155_STM3384_S_enterica:0.0000):0.0195,((109_YPO3655_Y_pestis:0.0037,85_YE3816_Y_enterocolitica:0.0121):0.0291,(118_HI0979_H_influenzae:0.2494,((82_VC0291_V_cholerae:0.0621,(176_VF_2389_V_fischeri:0.0878,83_VP2884_V_parahaemolyticus:0.0899):0.0250):0.0463,((181_SO_0394_S_oneidensis:0.1835,143_AHA_3510_A_hydrophila:0.1025):0.0243,((89_PP_4820_P_putida:0.0389,(165_PA4852_P_aeruginosa:0.0591,(179_PSPTO_4864_P_syringae:0.0212,110_Psyr_4404_P_syringae:0.0199):0.0405):0.0193):0.1383,(((162_BMA2358_B_mallei:0.0000,112_BPSL2894_B_pseudomallei:0.0000):0.1836,(114_VBIBorPar261984_1176_B_parapertussis:0.0000,(188_BP3414_B_pertussis:0.0000,96_VBIBorBro30267_4538_B_bronchiseptica:0.0000):0.0000):0.1573):0.0369,(173_BDGL_001964_A_calcoaceticus:0.3171,((88_XCC0763_X_campestris:0.2831,(158_NGO0151_N_gonorrhoeae:0.0506,128_NMB1421_N_meningitidis:0.0235):0.3130):0.0185,(((184_RP011_R_prowazekii:0.4088,(108_HP0727_H_pylori:0.4949,106_Cj0123c_C_jejuni:0.3247):0.1953):0.0420,(102_Rru_A1676_R_rubrum:0.3428,((122_CCNA_01813_C_crescentus:0.0000,101_CC_1739_C_crescentus:0.0000):0.3760,(103_KVU_0800_K_vulgare:0.2082,(123_Mesci_3706_M_ciceri:0.3064,(147_RSP_2836_R_sphaeroides:0.2536,(135_blr4486_B_japonicum:0.2614,(146_Atu1444_A_fabrum:0.1184,(149_NGR_c12950_S_fredii:0.0976,(132_SMc01041_S_meliloti:0.0128,116_Smed_1088_S_medicae:0.0440):0.0788):0.0805):0.1358):0.0048):0.0130):0.0245):0.0784):0.0400):0.0835):0.0216,(172_lpg2861_L_pneumophila:1.0209,(((90_CD3554_C_difficile:0.2080,(137_FN0692_F_nucleatum:0.4518,(186_CA_C3199_C_acetobutylicum:0.1974,(190_CBO3521_C_botulinum:0.0000,93_CLC_3485_C_botulinum:0.0000):0.2550):0.0778):0.1001):0.0591,(148_VBIFraTul2086_0585_F_tularensis:0.3393,((134_BSU00810_B_subtilis:0.1051,(119_BC0083_B_cereus:0.0063,(170_BT9727_0071_B_thuringiensis:-0.0017,(187_BAS0075_B_anthracis:0.0000,171_BA0075_B_anthracis:0.0000):0.0097):0.0097):0.0530):0.2155,(((107_SSA_2191_S_sanguinis:0.0554,(180_spr1994_S_pneumoniae:0.0208,98_smi_2038_S_mitis:0.0116):0.0372):0.0410,(127_SSUBM407_1832_S_suis:0.1353,(178_SPy_0122_S_pyogenes:0.0879,(153_SMU_S_mutans:0.0707,121_SAG1825_S_agalactiae:0.0922):0.0116):0.0340):0.0369):0.1770,(151_LBA0280_L_acidophilus:0.3434,(159_L19272_L_lactis:0.2841,((157_lp_0549_L_plantarum:0.1936,(141_LSEI_2533_L_casei:0.1396,130_LSL_1352_L_salivarius:0.1195):0.0335):0.0540,(144_lmo0227_L_monocytogenes:0.1640,(161_EfaeD_010100001137_E_faecium:0.1042,125_EF0267_E_faecalis:0.0688):0.0397):0.0433):0.0105):0.0371):0.0498):0.0897):0.0915):0.0557):0.0351,((117_RB10683_R_baltica:0.5274,(92_GSU1005_G_sulfurreducens:0.3806,((124_BL0117_B_longum:0.0438,(111_BBPR_0484_B_bifidum:0.0880,97_HMPREF0421_20512_G_vaginalis:0.0824):0.0255):0.3134,((166_Bfae_16990_B_faecium:0.1957,104_SCO2497_S_coelicolor:0.2213):0.0460,(152_AMED_8988_A_mediterranei:0.1801,(156_NCgl2481_C_glutamicum:0.1621,(115_MAB_0753c_M_abscessus:0.1067,(185_MSMEG_5774_M_smegmatis:0.0685,(168_ML2186_M_leprae:0.0393,(131_Rv0823c_M_tuberculosis:0.0000,129_Mb0846c_M_bovis:0.0000):0.0378):0.0355):0.0194):0.0650):0.0204):0.0635):0.0183):0.2718):0.0478):0.0251,((133_LA0007_L_interrogans:0.6038,((100_CT1929_C_tepidum:0.3577,81_SRU_2519_S_ruber:0.4342):0.1235,(86_FP2252_F_psychrophilum:0.4146,(150_BT_3073_B_thetaiotaomicron:0.0761,95_BF4566_B_fragilis:0.0816):0.2912):0.0626):0.0474):0.0434,((169_MSC_0068_M_mycoides:0.1514,138_Mfl029_M_florum:0.1367):0.2684,(160_DR_2440_D_radiodurans:0.5071,((((174_gll1047_G_violaceus:0.1885,113_tll0991_T_elongatus:0.1759):0.2180,(164_CPn0768_C_pneumoniae:0.1251,(145_CTL0012_C_trachomatis:0.0000,120_CT644_C_trachomatis:0.0000):0.1157):0.4974):0.0393,(87_Moth_0147_M_thermoacetica:0.3945,((77_BDGL_000060_A_calcoaceticus:0.3631,((64_NMB0999_N_meningitidis:-0.0142,63_NGO0894_N_gonorrhoeae:0.0571):0.3340,(79_PP_1981_P_putida:0.2034,(80_Psyr_1979_P_syringae:0.0135,71_PSPTO_2169_P_syringae:0.0033):0.1554):0.2555):0.0759):0.1455,(((65_SO_2006_S_oneidensis:0.1848,60_AHA_2208_A_hydrophila:0.2792):0.0591,(67_VF_1638_V_fischeri:0.1894,(78_VP2075_V_parahaemolyticus:0.1340,58_VC1105_V_cholerae:0.1757):0.0149):0.2240):0.1168,(66_HI0270_H_influenzae:0.3254,(((74_YE2886_Y_enterocolitica:0.0060,70_YPO1175_Y_pestis:0.0104):0.0744,(68_ECL_03451_E_cloacae:0.0713,(72_KPHS_36440_K_pneumoniae:0.0244,57_EAE_23870_E_aerogenes:0.0261):0.0436):0.0198):0.0356,((76_STY2404_S_enterica:0.0095,56_STM2174_S_enterica:0.0064):0.0276,(69_ECIAI39_2279_E_coli:0.0111,(75_ECs3026_E_coli:0.0145,(59_O3K_08745_E_coli:0.0145,(62_b2140_E_coli:0.0073,(61_SDY_2147_S_dysenteriae:0.0000,(55_NRG857_10855_E_coli:0.0000,(73_ECUMN_2473_E_coli:0.0000,54_SF2225_S_flexneri:0.0000):-0.0000):-0.0000):0.0006):0.0016):0.0016):0.0133):0.0531):0.0222):0.0729):0.0308):0.0907):0.4807):0.0289):0.0498,(167_Caur_0210_C_aurantiacus:0.4972,(((189_aq_1598_A_aeolicus:0.7062,(183_TDE2731_T_denticola:0.5306,(126_Taci_1119_T_acidaminovorans:1.0693,(142_DVU0054_D_vulgaris:0.8624,177_TM0096_T_maritima:0.4564):0.0386):0.0623):0.0625):0.0303,(23_VBICoxBur82552_0890_C_burnetii:1.5771,(191_BB0737_B_burgdorferi:0.8373,((201_lp_2937_L_plantarum:0.1804,195_lp_0443_L_plantarum:0.2775):0.1274,((198_SE0156_S_epidermidis:0.0218,196_SAOUHSC_00039_S_aureus:0.0206):0.0820,((200_EfaeD_010100015943_E_faecium:0.0793,197_EF3207_E_faecalis:0.0621):0.0702,((203_BSU08030_B_subtilis:0.0000,199_BSU08030_B_subtilis:0.0000):0.0736,((202_BAS0319_B_anthracis:0.0000,194_BA0334_B_anthracis:0.0000):0.0094,(193_BT9727_0302_B_thuringiensis:0.0194,192_BC0365_B_cereus:-0.0027):0.0074):0.1009):0.0305):0.0574):0.1144):0.2613):0.3358):0.1544):0.0451,(7_Pro0014_P_marinus:0.6884,(22_blr3734_B_japonicum:0.3672,((33_lpg1462_L_pneumophila:0.6854,9_VBIFraTul2086_0569_F_tularensis:0.4546):0.0633,(((10_LA3553_L_interrogans:0.4285,(21_BB0225_B_burgdorferi:0.5748,52_BDGL_003469_A_calcoaceticus:0.2450):0.1106):0.0617,((29_BP1085_B_pertussis:0.0051,(44_VBIBorBro30267_1456_B_bronchiseptica:0.0000,4_VBIBorPar261984_2116_B_parapertussis:0.0000):0.0030):0.3743,((19_PSPTO_2126_P_syringae:0.0181,14_Psyr_1936_P_syringae:0.0306):0.0901,(15_PA2795_P_aeruginosa:0.0661,6_PP_2169_P_putida:0.0610):0.0122):0.2338):0.0917):0.0135,((31_Rru_A1621_R_rubrum:0.2485,27_DR_1698_D_radiodurans:0.3091):0.0466,((11_XCC3945_X_campestris:0.3838,((50_KVU_1176_K_vulgare:0.1500,34_RSP_1926_R_sphaeroides:0.1737):0.1642,((43_CCNA_01364_C_crescentus:0.0000,12_CC_1306_C_crescentus:0.0000):0.3166,(8_Atu1515_A_fabrum:0.1348,(51_Mesci_3937_M_ciceri:0.1147,(41_NGR_c17550_S_fredii:0.0932,(37_Smed_1621_S_medicae:0.0657,30_SMc04235_S_meliloti:0.0372):0.0091):0.1596):0.0459):0.1222):0.0620):0.0423):0.0204,((24_CBU_0904_C_burnetii:0.3394,((25_NGO1612_N_gonorrhoeae:0.0000,5_NMB0348_N_meningitidis:0.0000):0.2860,(32_BPSL1852_B_pseudomallei:0.0000,26_BMA1227_B_mallei:0.0000):0.2597):0.1351):0.0497,(38_AHA_3675_A_hydrophila:0.1881,((40_YE3852_Y_enterocolitica:0.0383,17_YPO0316_Y_pestis:0.0205):0.0726,((36_VF_0307_V_fischeri:0.0698,(28_VC0379_V_cholerae:0.0395,20_VP2727_V_parahaemolyticus:0.1043):0.0191):0.0586,(48_HI0634_H_influenzae:0.1640,(16_SO_3912_S_oneidensis:0.1625,((2_KPHS_02730_K_pneumoniae:0.0153,1_EAE_08455_E_aerogenes:0.0097):0.0350,(49_ECL_00307_E_cloacae:0.0351,((53_STM4243_S_enterica:0.0067,18_STY4439_S_enterica:0.0015):0.0177,(47_NRG857_20225_E_coli:-0.0001,(46_ECIAI39_4469_E_coli:-0.0002,(42_b4049_E_coli:-0.0004,(39_ECs5031_E_coli:-0.0009,(45_ECUMN_4583_E_coli:-0.0018,(3_O3K_23610_E_coli:-0.0035,(35_SDY_4525_S_dysenteriae:0.0104,13_SF4156_S_flexneri:0.0059):0.0035):0.0018):0.0009):0.0005):0.0002):0.0001):0.0153):0.0070):0.0102):0.0795):0.0074):0.0426):0.0258):0.0304):0.0855):0.0541):0.0198):0.0455):0.0544):0.0212):0.0623):0.5596):0.0689):0.0412):0.0290):0.0241):0.0199):0.0024):0.0298):0.0620):0.0537):0.0929):0.0214):0.0339):0.0176):0.0124):0.0759):0.0074):0.1214):0.0126):0.0032):0.0090):-0.0000):0.0000):0.0000):0.0000):0.0000):0.0000);
